# Supplementary material for: metPropagate: network-guided propagation of metabolomic information for prioritization of metabolic disease genes
Source: NPJ Genom Med. 2020 Jul 2;5:25. doi: 10.1038/s41525-020-0132-5 (PMC7331614; doi:10.1038/s41525-020-0132-5)
Supplement: Supplementary file 2 — Supplementary Data 1 [file 41525_2020_132_MOESM2_ESM.xlsx]

## Sheet: top300_March18_permutation_enti
genes	metPropagate rank	Size of gene list	Miller patient ID	IEM	metPropagate label
MCCC2	117	300	IEM_1000	3-methylcrotonyl CoA carboxylase	NA
MCCC1	119	300	IEM_1000	3-methylcrotonyl CoA carboxylase	NA
MCCC2	16	300	IEM_1001	3-methylcrotonyl CoA carboxylase	0.0557613
MCCC1	19	300	IEM_1001	3-methylcrotonyl CoA carboxylase	0.0557613
MCCC1	124	300	IEM_1002	3-methylcrotonyl CoA carboxylase	NA
MCCC2	127	300	IEM_1002	3-methylcrotonyl CoA carboxylase	NA
MCCC2	102	300	IEM_1003	3-methylcrotonyl CoA carboxylase	NA
MCCC1	110.5	300	IEM_1003	3-methylcrotonyl CoA carboxylase	NA
ASL	31	300	IEM_1004	Argininosuccinic acid lyase	NA
ASL	5	300	IEM_1005	Argininosuccinic acid lyase	0.125722
ARG1	1	300	IEM_1006	Argininemia	0.0584932
ARG1	1	300	IEM_1007	Argininemia	0.285143
ARG1	1	300	IEM_1008	Argininemia	0.344389
ARG1	1	300	IEM_1009	Argininemia	0.233333
MTR	51	300	IEM_1010	Cobalamin biosynthesis	NA
MTRR	64	300	IEM_1010	Cobalamin biosynthesis	NA
MUT	68	300	IEM_1010	Cobalamin biosynthesis	NA
MMADHC	128	300	IEM_1010	Cobalamin biosynthesis	NA
MMAB	158	300	IEM_1010	Cobalamin biosynthesis	NA
MMACHC	191	300	IEM_1010	Cobalamin biosynthesis	NA
MMAA	200	300	IEM_1010	Cobalamin biosynthesis	NA
LMBRD1	217	300	IEM_1010	Cobalamin biosynthesis	NA
MTRR	5	300	IEM_1011	Cobalamin biosynthesis	0.0918421
MTR	58	300	IEM_1011	Cobalamin biosynthesis	NA
MUT	70	300	IEM_1011	Cobalamin biosynthesis	NA
MMADHC	134	300	IEM_1011	Cobalamin biosynthesis	NA
MMAB	161	300	IEM_1011	Cobalamin biosynthesis	NA
MMACHC	194	300	IEM_1011	Cobalamin biosynthesis	NA
MMAA	203	300	IEM_1011	Cobalamin biosynthesis	NA
LMBRD1	214	300	IEM_1011	Cobalamin biosynthesis	NA
MTR	52	300	IEM_1012	Cobalamin biosynthesis	NA
MUT	74	300	IEM_1012	Cobalamin biosynthesis	NA
MTRR	88	300	IEM_1012	Cobalamin biosynthesis	NA
MMADHC	140	300	IEM_1012	Cobalamin biosynthesis	NA
MMAB	162	300	IEM_1012	Cobalamin biosynthesis	NA
MMAA	196	300	IEM_1012	Cobalamin biosynthesis	NA
MMACHC	201	300	IEM_1012	Cobalamin biosynthesis	NA
LMBRD1	218	300	IEM_1012	Cobalamin biosynthesis	NA
MTR	46	300	IEM_1013	Cobalamin biosynthesis	NA
MUT	66	300	IEM_1013	Cobalamin biosynthesis	NA
MTRR	74	300	IEM_1013	Cobalamin biosynthesis	NA
MMADHC	129	300	IEM_1013	Cobalamin biosynthesis	NA
MMAB	153	300	IEM_1013	Cobalamin biosynthesis	NA
MMAA	191	300	IEM_1013	Cobalamin biosynthesis	NA
MMACHC	193	300	IEM_1013	Cobalamin biosynthesis	NA
LMBRD1	221	300	IEM_1013	Cobalamin biosynthesis	NA
MTR	5	300	IEM_1014	Cobalamin biosynthesis	NA
MTRR	12	300	IEM_1014	Cobalamin biosynthesis	NA
MUT	55	300	IEM_1014	Cobalamin biosynthesis	NA
MMADHC	116	300	IEM_1014	Cobalamin biosynthesis	NA
MMAB	162	300	IEM_1014	Cobalamin biosynthesis	NA
MMACHC	164	300	IEM_1014	Cobalamin biosynthesis	NA
LMBRD1	181	300	IEM_1014	Cobalamin biosynthesis	NA
MMAA	193	300	IEM_1014	Cobalamin biosynthesis	NA
MTR	17	300	IEM_1015	Cobalamin biosynthesis	NA
MTRR	31	300	IEM_1015	Cobalamin biosynthesis	NA
MUT	63	300	IEM_1015	Cobalamin biosynthesis	NA
MMADHC	115	300	IEM_1015	Cobalamin biosynthesis	NA
MMAB	149	300	IEM_1015	Cobalamin biosynthesis	NA
MMACHC	166	300	IEM_1015	Cobalamin biosynthesis	NA
LMBRD1	193	300	IEM_1015	Cobalamin biosynthesis	NA
MMAA	202	300	IEM_1015	Cobalamin biosynthesis	NA
ASS1	1	300	IEM_1016	Citrullinemia	0.551095
SLC25A13	92	300	IEM_1016	Citrullinemia	NA
ASS1	1	300	IEM_1017	Citrullinemia	0.498525
SLC25A13	109	300	IEM_1017	Citrullinemia	NA
ASS1	1	300	IEM_1018	Citrullinemia	0.209061
SLC25A13	93	300	IEM_1018	Citrullinemia	NA
ASS1	1	300	IEM_1019	Citrullinemia	1
SLC25A13	96	300	IEM_1019	Citrullinemia	NA
ASS1	1	300	IEM_1020	Citrullinemia	0.824971
SLC25A13	106	300	IEM_1020	Citrullinemia	NA
ASS1	1	300	IEM_1021	Citrullinemia	0.629817
SLC25A13	84	300	IEM_1021	Citrullinemia	NA
ASS1	2	300	IEM_1022	Citrullinemia	0.112861
SLC25A13	110	300	IEM_1022	Citrullinemia	NA
ASS1	1	300	IEM_1023	Citrullinemia	0.310349
SLC25A13	79	300	IEM_1023	Citrullinemia	NA
ASS1	1	300	IEM_1024	Citrullinemia	0.497667
SLC25A13	105	300	IEM_1024	Citrullinemia	NA
GCDH	107	300	IEM_1025	Glutaric Aciduria type 1	NA
ETFA	30	300	IEM_1026	Glutaric Aciduria type 2	NA
ETFDH	49	300	IEM_1026	Glutaric Aciduria type 2	NA
ETFB	75	300	IEM_1026	Glutaric Aciduria type 2	NA
GAMT	84	300	IEM_1030	Guanidinoacetate methyltransferase	NA
GAMT	5	300	IEM_1031	Guanidinoacetate methyltransferase	0.0645
GAMT	72	300	IEM_1032	Guanidinoacetate methyltransferase	NA
GAMT	1	300	IEM_1033	Guanidinoacetate methyltransferase	0.382337
GAMT	2	300	IEM_1034	Guanidinoacetate methyltransferase	0.243727
GAMT	74	300	IEM_1035	Guanidinoacetate methyltransferase	NA
GAMT	73	300	IEM_1036	Guanidinoacetate methyltransferase	NA
GAMT	1	300	IEM_1037	Guanidinoacetate methyltransferase	0.363137
HMGCL	15	300	IEM_1038	3-OH-3methylglutaryl (HMG) CoA lyase	NA
HMGCL	30	300	IEM_1039	3-OH-3methylglutaryl (HMG) CoA lyase	NA
HLCS	63	300	IEM_1040	Holocarboxylase	NA
MTHFR	1	300	IEM_1041	Homocystinuria	0.503202
MTRR	2	300	IEM_1041	Homocystinuria	0.503202
MTR	4	300	IEM_1041	Homocystinuria	0.250859
MMADHC	121	300	IEM_1041	Homocystinuria	NA
MTHFR	1	300	IEM_1042	Homocystinuria	1
MTR	3	300	IEM_1042	Homocystinuria	0.0693213
MTRR	4	300	IEM_1042	Homocystinuria	0.0693213
MMADHC	112	300	IEM_1042	Homocystinuria	NA
IVD	28	300	IEM_1043	Isovaleric aciduria	NA
IVD	31	300	IEM_1044	Isovaleric aciduria	NA
SLC7A7	6	300	IEM_1045	Lysinuric protein intolerance	0.283898
SLC7A7	82	300	IEM_1046	Lysinuric protein intolerance	NA
ACADM	9	300	IEM_1047	Medium chain acyl-CoA dehydrogenase	NA
ACADM	21	300	IEM_1048	Medium chain acyl-CoA dehydrogenase	NA
MCEE	67	300	IEM_1049	Methylmalonic aciduria	NA
MMADHC	141	300	IEM_1049	Methylmalonic aciduria	NA
MMAB	168	300	IEM_1049	Methylmalonic aciduria	NA
MMAA	207	300	IEM_1049	Methylmalonic aciduria	NA
MCEE	48	300	IEM_1050	Methylmalonic aciduria	NA
MMADHC	129	300	IEM_1050	Methylmalonic aciduria	NA
MMAB	156	300	IEM_1050	Methylmalonic aciduria	NA
MMAA	202	300	IEM_1050	Methylmalonic aciduria	NA
MCEE	46	300	IEM_1051	Methylmalonic aciduria	NA
MMADHC	136	300	IEM_1051	Methylmalonic aciduria	NA
MMAB	161	300	IEM_1051	Methylmalonic aciduria	NA
MMAA	195	300	IEM_1051	Methylmalonic aciduria	NA
MCEE	59	300	IEM_1052	Methylmalonic aciduria	NA
MMADHC	140	300	IEM_1052	Methylmalonic aciduria	NA
MMAB	162	300	IEM_1052	Methylmalonic aciduria	NA
MMAA	209	300	IEM_1052	Methylmalonic aciduria	NA
MCEE	74	300	IEM_1053	Methylmalonic aciduria	NA
MMADHC	142	300	IEM_1053	Methylmalonic aciduria	NA
MMAB	164	300	IEM_1053	Methylmalonic aciduria	NA
MMAA	209	300	IEM_1053	Methylmalonic aciduria	NA
MCEE	72	300	IEM_1054	Methylmalonic aciduria	NA
MMADHC	137	300	IEM_1054	Methylmalonic aciduria	NA
MMAB	172	300	IEM_1054	Methylmalonic aciduria	NA
MMAA	204	300	IEM_1054	Methylmalonic aciduria	NA
MCEE	52	300	IEM_1055	Methylmalonic aciduria	NA
MMADHC	132	300	IEM_1055	Methylmalonic aciduria	NA
MMAB	149	300	IEM_1055	Methylmalonic aciduria	NA
MMAA	198	300	IEM_1055	Methylmalonic aciduria	NA
MCEE	51	300	IEM_1056	Methylmalonic aciduria	NA
MMADHC	132	300	IEM_1056	Methylmalonic aciduria	NA
MMAB	162	300	IEM_1056	Methylmalonic aciduria	NA
MMAA	193	300	IEM_1056	Methylmalonic aciduria	NA
MCEE	48	300	IEM_1057	Methylmalonic aciduria	NA
MMADHC	122	300	IEM_1057	Methylmalonic aciduria	NA
MMAB	149.5	300	IEM_1057	Methylmalonic aciduria	NA
MMAA	190	300	IEM_1057	Methylmalonic aciduria	NA
BCKDHB	1	300	IEM_1058	Maple syrup urine disease	0.745517
BCKDHA	2	300	IEM_1058	Maple syrup urine disease	0.745517
DBT	11	300	IEM_1058	Maple syrup urine disease	NA
BCKDHB	1	300	IEM_1059	Maple syrup urine disease	0.384757
BCKDHA	2	300	IEM_1059	Maple syrup urine disease	0.384757
DBT	40	300	IEM_1059	Maple syrup urine disease	NA
BCKDHB	2	300	IEM_1060	Maple syrup urine disease	0.11701
BCKDHA	3	300	IEM_1060	Maple syrup urine disease	0.11701
DBT	28	300	IEM_1060	Maple syrup urine disease	NA
BCKDHB	1	300	IEM_1061	Maple syrup urine disease	0.393521
BCKDHA	2	300	IEM_1061	Maple syrup urine disease	0.393521
DBT	11	300	IEM_1061	Maple syrup urine disease	NA
BCKDHB	1	300	IEM_1062	Maple syrup urine disease	0.23544
BCKDHA	2	300	IEM_1062	Maple syrup urine disease	0.23544
DBT	20	300	IEM_1062	Maple syrup urine disease	NA
BCKDHB	1	300	IEM_1063	Maple syrup urine disease	0.377829
BCKDHA	2	300	IEM_1063	Maple syrup urine disease	0.377829
DBT	39	300	IEM_1063	Maple syrup urine disease	NA
BCKDHB	39	300	IEM_1064	Maple syrup urine disease	NA
BCKDHA	51	300	IEM_1064	Maple syrup urine disease	NA
DBT	60	300	IEM_1064	Maple syrup urine disease	NA
BCKDHB	1	300	IEM_1065	Maple syrup urine disease	0.129768
BCKDHA	2	300	IEM_1065	Maple syrup urine disease	0.129768
DBT	56	300	IEM_1065	Maple syrup urine disease	NA
BCKDHB	1	300	IEM_1066	Maple syrup urine disease	0.246901
BCKDHA	2	300	IEM_1066	Maple syrup urine disease	0.246901
DBT	31	300	IEM_1066	Maple syrup urine disease	NA
BCKDHB	2	300	IEM_1067	Maple syrup urine disease	0.17737
BCKDHA	3	300	IEM_1067	Maple syrup urine disease	0.17737
DBT	57	300	IEM_1067	Maple syrup urine disease	NA
BCKDHB	1	300	IEM_1068	Maple syrup urine disease	0.329735
BCKDHA	2	300	IEM_1068	Maple syrup urine disease	0.329735
DBT	30	300	IEM_1068	Maple syrup urine disease	NA
BCKDHB	2	300	IEM_1069	Maple syrup urine disease	0.112602
BCKDHA	3	300	IEM_1069	Maple syrup urine disease	0.112602
DBT	56	300	IEM_1069	Maple syrup urine disease	NA
BCKDHB	2	300	IEM_1070	Maple syrup urine disease	0.0789108
BCKDHA	3	300	IEM_1070	Maple syrup urine disease	0.0789108
DBT	67	300	IEM_1070	Maple syrup urine disease	NA
BCKDHB	2	300	IEM_1071	Maple syrup urine disease	0.172164
BCKDHA	3	300	IEM_1071	Maple syrup urine disease	0.172164
DBT	36	300	IEM_1071	Maple syrup urine disease	NA
BCKDHB	55	300	IEM_1072	Maple syrup urine disease	NA
DBT	69	300	IEM_1072	Maple syrup urine disease	NA
BCKDHA	80	300	IEM_1072	Maple syrup urine disease	NA
BCKDHB	1	300	IEM_1073	Maple syrup urine disease	0.33009
BCKDHA	3	300	IEM_1073	Maple syrup urine disease	0.33009
DBT	60	300	IEM_1073	Maple syrup urine disease	NA
BCKDHB	2	300	IEM_1074	Maple syrup urine disease	0.179861
BCKDHA	3	300	IEM_1074	Maple syrup urine disease	0.179861
DBT	52	300	IEM_1074	Maple syrup urine disease	NA
BCKDHB	2	300	IEM_1075	Maple syrup urine disease	0.211413
BCKDHA	4	300	IEM_1075	Maple syrup urine disease	0.211413
DBT	63	300	IEM_1075	Maple syrup urine disease	NA
OTC	29	300	IEM_1076	Ornithine transcarbamoylase	NA
OTC	18	300	IEM_1077	Ornithine transcarbamoylase	NA
OTC	6	300	IEM_1078	Ornithine transcarbamoylase	0.040128
OTC	15	300	IEM_1079	Ornithine transcarbamoylase	NA
OTC	2	300	IEM_1080	Ornithine transcarbamoylase	0.134509
OTC	7	300	IEM_1081	Ornithine transcarbamoylase	0.0263122
OTC	4	300	IEM_1082	Ornithine transcarbamoylase	0.129123
OTC	1	300	IEM_1083	Ornithine transcarbamoylase	0.280005
OTC	3	300	IEM_1084	Ornithine transcarbamoylase	0.087332
OTC	17	300	IEM_1085	Ornithine transcarbamoylase	NA
OTC	20	300	IEM_1086	Ornithine transcarbamoylase	NA
OTC	22	300	IEM_1087	Ornithine transcarbamoylase	NA
OTC	1	300	IEM_1088	Ornithine transcarbamoylase	0.0935383
OTC	26	300	IEM_1089	Ornithine transcarbamoylase	NA
OTC	2	300	IEM_1090	Ornithine transcarbamoylase	0.10074
OTC	3	300	IEM_1091	Ornithine transcarbamoylase	0.0768924
OTC	30	300	IEM_1092	Ornithine transcarbamoylase	NA
PCCB	7	300	IEM_1093	Propionic aciduria	0.143219
PCCA	89	300	IEM_1093	Propionic aciduria	NA
PCCB	8	300	IEM_1094	Propionic aciduria	0.113161
PCCA	76	300	IEM_1094	Propionic aciduria	NA
PCCB	2	300	IEM_1095	Propionic aciduria	0.154737
PCCA	58	300	IEM_1095	Propionic aciduria	NA
PCCB	54	300	IEM_1096	Propionic aciduria	NA
PCCA	80.5	300	IEM_1096	Propionic aciduria	NA
PCCB	5	300	IEM_1097	Propionic aciduria	0.0736436
PCCA	90	300	IEM_1097	Propionic aciduria	NA
PCCB	3	300	IEM_1098	Propionic aciduria	0.0736975
PCCA	70	300	IEM_1098	Propionic aciduria	NA
PCCB	10	300	IEM_1099	Propionic aciduria	0.136496
PCCA	86	300	IEM_1099	Propionic aciduria	NA
PCCB	57	300	IEM_1100	Propionic aciduria	NA
PCCA	79	300	IEM_1100	Propionic aciduria	NA
PCCB	1	300	IEM_1101	Propionic aciduria	0.174058
PCCA	59	300	IEM_1101	Propionic aciduria	NA
PAH	1	300	IEM_1102	Phenylketonuria	0.166836
PAH	1	300	IEM_1103	Phenylketonuria	0.0417259
PAH	1	300	IEM_1104	Phenylketonuria	0.273369
PAH	1	300	IEM_1105	Phenylketonuria	0.229673
PAH	1	300	IEM_1106	Phenylketonuria	0.189342
PAH	1	300	IEM_1107	Phenylketonuria	0.257266
PAH	1	300	IEM_1108	Phenylketonuria	0.116073
PAH	1	300	IEM_1109	Phenylketonuria	0.0439545
TYMP	1	300	IEM_1110	Thymidine Phosphorylase	0.59404
TYMP	3	300	IEM_1111	Thymidine Phosphorylase	0.255719
TMLHE	1	300	IEM_1112	Trimethyllysine hydroxylase epsilon	0.674014
TMLHE	1	300	IEM_1113	Trimethyllysine hydroxylase epsilon	0.80549
TMLHE	1	300	IEM_1114	Trimethyllysine hydroxylase epsilon	0.235697
TMLHE	2	300	IEM_1115	Trimethyllysine hydroxylase epsilon	0.269648
ACADVL	54	300	IEM_1116	Very-long chain acyl-CoA dehydrogenase	NA
ACADVL	31	300	IEM_1117	Very-long chain acyl-CoA dehydrogenase	NA

## Sheet: Sheet1
genes	causative genes for each patient
rank_metPropagate	median metPropagate rank out of 300 for each causative gene
size_of_gene_list	number of candidate genes for each patient (300 for all)
patient	ID provided by Miller et al
disease	IEM diagnosis provided by Miller et al
Label	seed labels for metPropagate
